# Supplementary material for: The mathematics of market timing
Source: PLoS One. 2018 Jul 18;13(7):e0200561. doi: 10.1371/journal.pone.0200561 (PMC6051602; doi:10.1371/journal.pone.0200561)
Supplement: S1 File — Matlab code with all data for calculations and figures. (M) [file pone.0200561.s001.m]

% Mathematics of Market Timing
%
% Guy Metcalfe
% Monash School of Mathematical Sciences
% 2017-Nov
% 
% Is there a basic mathematical reason why market-timing is hard?  Put
% another way, can I calculate the probability distribution for
% market-timing?  I hypothesis that the distribution is lognormal-like,
% with the typical result lower than the average, which is well approximated
% by a static balanced portfolio, and rapidly shrinking probability of
% of exceeding the average.
%
% My approach will be to first construct the boundaries of the feasible set
% of all possible market-timing paths for switching quarterly between
% stocks and bonds.  The data, which starts in 1993, comes from real total
% market index mutual funds.  This means that every portfolio I examine
% could have been obtained by a real investor over this time period.  With  
% perfect hindsight I can construct both the best and worst possible
% market-timing portfolios which give the boundaries of the feasible set of
% all market-timing portfolios: every possible market-timing portfolio pathway
% of quarterly switches between stocks and bonds during this period lies between
% the envelope of the best and worst possible timing portfolios.  These
% include time static portfolios that do not switch and hold a static ratio
% of stocks and bonds.  I will construct several static, non-timing portfolios
% and also compare to data from a real balanced index fund that operated
% during the period and kept a nearly static 60/40 ratio of stocks/bonds and
% attempted no market-timing.
%
% The best timing portfolio has the optimal timing sequence for the period
% studied, and I will test this binary sequence for randomness using the
% NIST suite of tests for random number generators.
%
% Then I will estimate the probability density of returns by generating
% many timing sequences.
%
%-------------------------------
% Copyright 2017 Guy Metcalfe
%
%This program is free software: you can redistribute it and/or modify
%it under the terms of the GNU General Public License as published by
%the Free Software Foundation, either version 3 of the License, or
%(at your option) any later version.
% 
%This program is distributed in the hope that it will be useful,
%but WITHOUT ANY WARRANTY; without even the implied warranty of
%MERCHANTABILITY or FITNESS FOR A PARTICULAR PURPOSE.  See the
%GNU General Public License for more details.
% 
%You should have received a copy of the GNU General Public License
%along with this program.  If not, see <http://www.gnu.org/licenses/>.
%
%A copy of the GNU General Public License version 3 should be found appended
%to the end of this file.
%-------------------------------
%
% the data is quarter returns in percent scrapped from the appropriate
% Yahoo Finance webpage in October 2017.  The data covers Q1 1993 to Q3
% 2017.  For my purposes here I rebase time so that the end of quarter 
% return is "known" at the beginning of the quarter.  Note that because we
% use real fund data, the constructed portfolios account for all costs but
% for no tax consequences.  In reality taxes on the short term trading
% would reduce the upper bound on the feasible set, but due to losses could
% possibly raise the lower bound of the feasible set.  In any event for
% simplicity I ignore all tax considerations.
%
% time in years
time = 1993:0.25:2017.50;
%
% stocks are given by the Vanguard Total Stock Market Index Investor class
% (VTSMX).  Investor class is used because it has the longer history.
vtsmx = [3.98
0.73
3.66
1.90
-3.7
-0.9
5.62
-0.9
9.15
9.23
8.94
4.54
5.52
4.25
2.81
6.96
0.65
16.8
9.75
1.52
13.2
1.84
-12.
21.5
3.71
7.88
-6.4
18.2
3.84
-4.3
0.27
-10.
-12.
7.47
-15.
12.3
0.97
-12.
-16.
7.82
-3.1
16.4
3.60
12.4
2.58
1.28
-1.8
10.3
-2.4
2.18
4.01
2.17
5.37
-1.9
4.50
7.04
1.35
6.04
1.51
-3.3
-9.5
-1.5
-8.5
-22.
-10.
16.9
16.4
5.85
6.00
-11.
11.5
11.6
6.34
-0.0
-15.
12.0
12.9
-3.2
6.21
0.15
10.9
2.74
6.26
10.0
2.00
4.83
-0.0
5.21
1.76
0.08
-7.2
6.23
0.90
2.66
4.38
4.08
5.76
3.01
4.52];
% convert from percent to multiplier and make into a row vector
stocks = (1 + vtsmx / 100)';

% bonds are given by the Vanguard Total Bond Market Index Investor class 
% (VBMFX).
vbmfx = [4.17
2.70
2.72
-0.19
-2.71
-1.01
0.52
0.55
4.81
6.01
1.88
4.41
-1.90
0.60
1.79
3.12
-0.62
3.56
3.40
2.83
1.55
2.36
4.13
0.31
-0.43
-0.98
0.79
-0.13
3.24
0.79
4.29
-0.08
3.24
0.79
4.29
-0.08
0.06
2.80
3.71
1.47
1.30
2.57
-0.12
0.18
2.71
-2.49
3.09
0.95
-0.47
2.99
-0.75
0.65
-0.73
-0.20
3.85
1.35
1.44
-0.66
2.93
3.08
2.18
-1.09
-0.41
4.37
0.35
1.75
3.67
0.07
1.69
3.58
2.42
-1.35
0.24
2.24
3.98
0.93
0.24
2.14
1.53
0.10
-0.09
-2.45
0.51
-0.22
1.88
1.94
0.14
1.69
1.62
-1.81
1.16
-0.63
3.06
2.34
0.39
-3.19
0.88
1.45
0.70];
bonds = (1 + vbmfx / 100)';

% a nearly static 60/40 mix of stocks/bonds is given by the Vanguard Balanced
% Index Investor class (VBINX).  This fund is a static mixture of the
% Vanguard Total Stock and Total Bond Index Funds.
vbinx = [3.88
1.42
3.37
1.00
-3.5
-0.9
3.41
-0.3
7.26
7.99
6.10
4.68
2.50
2.78
2.56
5.46
0.15
11.4
7.08
2.26
8.47
2.11
-5.5
12.6
2.09
4.25
-3.5
10.6
3.30
-2.0
1.44
-4.5
-6.0
4.67
-7.8
6.92
0.67
-6.5
-8.5
5.20
-1.2
10.7
2.13
7.35
2.63
-0.2
0.22
6.52
-1.6
2.63
2.12
1.52
2.98
-1.2
4.23
4.77
1.40
3.35
2.13
-0.8
-4.8
-1.3
-5.3
-12.
-5.9
10.7
11.2
3.55
4.33
-5.4
7.77
6.42
3.89
0.93
-7.7
7.66
7.68
-1.0
4.37
0.16
6.50
0.70
3.90
5.82
1.96
3.68
0.03
3.88
1.71
-0.7
-3.8
3.38
1.94
2.53
2.79
1.12
3.78
2.40
2.99];

balanced = (1 + vbinx / 100)';

% some housekeeping
% Ndata is the number of data points
% Mtiming is the number of timing sequences to create 
Ndata = length(vtsmx);
Mtiming = 1e5;

% create some special portfolios
%
% btp is best timing portfolio.  We have perfect foreknowledge and always
% switch every quarter correctly to whichever of stocks or bonds will have
% the highest return that quarter.  Conversely, wtp is the worst timing
% portfolio.  We always switch to whichever of stocks or bonds will have
% the lower return that quarter.
%
% I always calculate returns as the product and averages as the geometric
% mean.
%
btp = cumprod(max(stocks, bonds));
wtp = cumprod(min(stocks, bonds));
btp_quarterly = max(stocks,bonds); % use these to calculate standard deviations
wtp_quarterly = min(stocks,bonds);

% let's see the quartly returns time series data and as histograms
fig_quarterly_returns = figure;
axes_fig_quarterly_returns = axes('Parent',fig_quarterly_returns);
hold(axes_fig_quarterly_returns,'on');
box(axes_fig_quarterly_returns,'on');
set(axes_fig_quarterly_returns,'FontSize',16,'FontWeight','bold');

plot(time, stocks, time,  bonds, 'LineWidth',3)

legend('stocks', 'bonds')
legend('boxoff')
xlabel('year');
ylabel('quarterly return');

fig_timing_quarterly_returns = figure;
axes_fig_timing_quarterly_returns = axes('Parent',fig_timing_quarterly_returns);
hold(axes_fig_timing_quarterly_returns,'on');
box(axes_fig_timing_quarterly_returns,'on');
set(axes_fig_timing_quarterly_returns,'FontSize',16,'FontWeight','bold');

plot(time, btp_quarterly, time, wtp_quarterly, 'LineWidth',3)

legend('best', 'worst')
legend('boxoff')
xlabel('year');
ylabel('quarterly return');

fig_end_histograms = figure;
axes_fig_end_histograms = axes('Parent',fig_end_histograms);
hold(axes_fig_end_histograms,'on');
box(axes_fig_end_histograms,'on');
set(axes_fig_end_histograms,'FontSize',16,'FontWeight','bold');

histogram(stocks, 'Normalization', 'probability')
histogram(bonds, 'Normalization', 'probability')
histogram(btp_quarterly, 'Normalization', 'probability')
histogram(wtp_quarterly, 'Normalization', 'probability')

legend('stocks', 'bonds', 'best', 'worst')
legend('boxoff')
%ylabel('pdf');
xlabel('quarterly return');


% create fixed weight portfolios
%
% f is the fraction of stocks, and f_i is a timing path specifying f for
% the i'th quarter
%
% The general form for the returns of any market timing portfolio (MTP) is
% 
% MTP = cumprod(f .* stocks + (1 - f) .* bonds);
%
% create fixed weight portfolios for f = [1, 0.75, 0.50, 0.25, 0]
%
fixed1000 = cumprod(stocks);
f = 0.75;
fixed7525 = cumprod(f .* stocks + (1 - f) .* bonds);
f = 0.50;
fixed5050 = cumprod(f .* stocks + (1 - f) .* bonds);
fixed6040 = cumprod(balanced);
f = 0.25;
fixed2575 = cumprod(f .* stocks + (1 - f) .* bonds);
fixed0100 = cumprod(bonds);

% let's see the portfolios, first in linear-linear, then semilog
%
%fig_cumlinear = figure;
%plot(time, btp, time, wtp, time, fixed1000, time, fixed7525, ...
%    time, fixed6040, time, fixed5050, time, fixed2575, time, fixed0100)

fig_paths = figure;
axes_fig_paths = axes('Parent',fig_paths);
hold(axes_fig_paths,'on');
box(axes_fig_paths,'on');
set(axes_fig_paths,'FontSize',16,'FontWeight','bold', ...
    'YMinorTick','on','YScale','log');

semilogy(time, btp, time, wtp,'LineWidth',3, 'Color',[1 0 0],...
    'Parent',axes_fig_paths);

semilogy(time, fixed1000, time, fixed6040, time, fixed0100, ...
    'LineWidth',1, 'Color',[0 0 1],'Parent',axes_fig_paths)

%semilogy(time, fixed7525,time, fixed5050, time, fixed2575, ...
%    'LineWidth',1, 'Color',[0 1 1], 'Parent',axes_fig_paths)

xlabel('year');
ylabel('cummulative return');

annotation(fig_paths,'textbox',...
    [0.826 0.49 0.053215 0.094118],...
    'String','1',...
    'LineStyle','none',...
    'FontWeight','bold',...
    'FontSize',16,...
    'FitBoxToText','off');

annotation(fig_paths,'textbox',...
    [0.826 0.33 0.053215 0.094118],...
    'String','0',...
    'LineStyle','none',...
    'FontWeight','bold',...
    'FontSize',16,...
    'FitBoxToText','off');

annotation(fig_paths,'textbox',...
    [0.40 0.55 0.28862 0.094118],...
    'String','best',...
    'LineStyle','none',...
    'FontWeight','bold',...
    'FontSize',16);

annotation(fig_paths,'textbox',...
    [0.40 0.15 0.288775 0.094118],...
    'String','worst',...
    'LineStyle','none',...
    'FontWeight','bold',...
    'FontSize',16);


% fb is the optimum timing path that produces the btp
fb = int8(stocks > bonds);
fw = ~fb;

fig_optimum_btp = figure;
axes_fig_optimum_btp = axes('Parent',fig_optimum_btp);
hold(axes_fig_optimum_btp,'on');
box(axes_fig_optimum_btp,'on');
set(axes_fig_optimum_btp,'FontSize',16,'FontWeight','bold','YTick',[0 1], ...
    'PlotBoxAspectRatio', [1 1/4 1]);

bar(time, fb, 'LineWidth',1,'FaceColor',[0 0 0],'BarWidth',1)
xlabel('year');
ylabel('f_b', 'Rotation',0);

xlim(axes_fig_optimum_btp,[time(1) time(end)]);
ylim(axes_fig_optimum_btp,[0 1]);


% create Mtiming portfolios from Mtiming random binary f vectors.  
%
% f can be set to have the fraction p of ones, i.e. I can make the random f
% vectors have the same fraction of ones as the optimum f_{btp}

p = sum(fb)/Ndata; % fraction of time in stocks for best timing portfolio

% create Mtiming paths of Ndata length, each with p fraction of ones
% measure Hamming distrance H_i of the i'th sequence from the fb sequence
f = zeros(Mtiming,Ndata);
% Hb = zeros(Mtiming,1);
% Hw = zeros(Mtiming,1);
for i = 1:Mtiming
    xtmp = rand(1,Ndata);
    f(i, xtmp < p) = 1;
%     Hb(i) = sum(f(i,:) ~= fb) / Ndata;
%     Hw(i) = sum(f(i,:) ~= fw) / Ndata;
end

% create Mtiming portfolios
% create vector, eta of end period returns, scaled to the unit interval
mtp = zeros(Mtiming,Ndata);
etab = zeros(Mtiming,1);
etaw = zeros(Mtiming,1);
for i = 1:Mtiming
    mtp(i,:) = cumprod(f(i,:) .* stocks + (1 - f(i,:)) .* bonds);
    etab(i) = (log10(btp(Ndata)) - log10(mtp(i,Ndata))) ./ ...
        (log10(btp(Ndata)) - log10(wtp(Ndata)));
    etaw(i) = (log10(mtp(i,Ndata)) - log10(wtp(Ndata))) ./ ...
        (log10(btp(Ndata)) - log10(wtp(Ndata)));
end

% plot the timing paths within the feasible envelope
fig_paths = figure;
axes_fig_paths = axes('Parent',fig_paths);
hold(axes_fig_paths,'on');
box(axes_fig_paths,'on');
set(axes_fig_paths,'FontSize',16,'FontWeight','bold', ...
    'YMinorTick','on','YScale','log');

semilogy(time, btp, time, wtp,'LineWidth',3, 'Color',[1 0 0],...
    'Parent',axes_fig_paths);

semilogy(time, mtp, ...
    'LineWidth',0.5, 'Color',[0.75 0.75 0.75],'Parent',axes_fig_paths)

semilogy(time, fixed6040, ...
    'LineWidth',3, 'Color',[0 0 0],'Parent',axes_fig_paths)

xlabel('year');
ylabel('cummulative return');

% plot the distribution of log returns and returns at the end time 
%
fig_end_histograms = figure;
axes_fig_end_histograms = axes('Parent',fig_end_histograms);
hold(axes_fig_end_histograms,'on');
box(axes_fig_end_histograms,'on');
set(axes_fig_end_histograms,'FontSize',16,'FontWeight','bold');

histogram(log10(mtp(:,Ndata)), 'Normalization', 'probability')
%histogram(log10(fixed5050(:,Ndata)), 20, 'Normalization', 'probability')
histogram(log10(fixed6040(:,Ndata)), 20, 'Normalization', 'probability')
histogram(median(log10(mtp(:,Ndata))), 20, 'Normalization', 'probability')
%histogram(mean(log10(mtp(:,Ndata))), 20, 'Normalization', 'probability')
histogram(log10(btp(:,Ndata)), 20, 'Normalization', 'probability')
histogram(log10(wtp(:,Ndata)), 20, 'Normalization', 'probability')

ylim(axes_fig_end_histograms, [0 0.03])
xlabel('log end of period return');

fig_end_histograms = figure;
axes_fig_end_histograms = axes('Parent',fig_end_histograms);
hold(axes_fig_end_histograms,'on');
box(axes_fig_end_histograms,'on');
set(axes_fig_end_histograms,'FontSize',16,'FontWeight','bold');

hmtp = histogram(mtp(:,Ndata), 'Normalization', 'probability');
%histogram(fixed5050(:,Ndata), 'Normalization', 'probability')
histogram(fixed6040(:,Ndata), 'BinWidth', 0.5, 'Normalization', 'probability')
histogram(median(mtp(:,Ndata)), 'BinWidth', 0.5, 'Normalization', 'probability')
histogram(btp(:,Ndata), 'Normalization', 'probability')
histogram(wtp(:,Ndata), 'Normalization', 'probability')

ylim(axes_fig_end_histograms, [0 0.04])
xlabel('end of period return');

% sum pdf up to mean.  I don't know how to do this except by counting the
% bars and summing up that many bars via 
% sum(hmtp.Values(1:29)) % for M = 1e5, 1:29 is the median
% sum(hmtp.Values(1:3)) % for M = 1e5, 1:33 is the mean
% sum(hmtp.Values(1:45)) % for M = 1e5, 1:45 is the f = 1 portfolio

% plot Hamming distance from optimum timing path and end period returns
% fig_Hamming = figure;
% axes_fig_Hamming = axes('Parent',fig_Hamming);
% hold(axes_fig_Hamming,'on');
% box(axes_fig_Hamming,'on');
% set(axes_fig_Hamming,'FontSize',16,'FontWeight','bold');
% 
% plot([0 1], [0 1], 'LineStyle', '--', 'Linewidth',2);
% plot(Hw, etaw, 'MarkerSize',6,'Marker','.','LineStyle','none', ...
%     'DisplayName','distance from worst', 'Color',[1 0 0]);
% plot(Hb, etab, 'MarkerSize',6,'Marker','.','LineStyle','none', ...
%     'DisplayName','distance from best', 'Color',[0 0 1]);
% 
% ylim(axes_fig_Hamming, [0 1])
% xlim(axes_fig_Hamming, [0 1])

% xlabel(axes_fig_Hamming, 'Hamming distance from f_{b,w}');
% ylabel(axes_fig_Hamming, '\eta_{b,w}', 'FontSize',24);
% 
% % have to stand on head to get larger legend symbols
% style = @(LineStyle,LineWidth) plot(0,0,LineStyle,'LineWidth',LineWidth,'visible','off');
% AX = legend( [style('b-',10),style('r-',10)], 'Location','northwest', ...
%     {' distance from best',' distance from worst'}, 'box','off', ...
%     'FontSize',16,'FontWeight','bold');


% plot records since 1994 of the two long-lived tacical allocation
% (market-timing) funds that have data for almost as long as the total
% market index funds.  The two are the Putnam Dynamic Asset Allocation
% Balanced and Conservative funds
pabax = [1
1
1
1
-1.10
3.40
-0.34
1
4.44
6.84
6.87
4.08	
4.22
4.15
3.83
4.34	
0.86
10.19
6.78
-2.12	
9.38
0.02
-11.25
15.00	
1.35
3.58
-1.35
14.23	
2.42
-1.79
0.86
-4.01	
-7.57
4.74
-10.80
8.37	
1.65
-6.33
-12.00
4.69	
-1.98
12.05
2.11
8.22	
2.76
-0.87
-0.18
7.07	
-0.17
2.20
2.90
1.92	
3.98
-0.66
4.14
4.69	
1.43
3.09
-0.10
-2.46	
-6.58
-0.26
-11.37
-19.13	
-3.45
16.13
14.46
5.34	
4.99
-6.71
9.16
6.97	
4.21
0.26
-11.35
7.30	
9.17
-2.25
5.74
1.16	
6.33
-0.03
4.73
6.89	
2.33
3.51
-0.26
3.58	
2.99
-0.59
-5.09
3.22	
-0.35
1.51
3.48
1.91	
3.85
2.62
3.73];

% convert from percent to multiplier and make into a row vector
taa1 = (1 + pabax / 100)';

taa1_returns = cumprod(taa1);

pacax = [1
1
1
1
-1.45
1.84
-0.23
1
4.32
6.31
4.06
4.40	
1.74
2.15
3.08
3.79	
0.47
6.98
5.10
-1.04	
5.90
0.74
-6.03
8.84	
1.52
1.32
-0.70
7.20	
0.44
-0.38
0.85
-1.20	
-0.78
0.97
-3.87
3.64	
0.91
-1.17
-6.25
3.33	
0.87
8.81
1.42
4.29	
2.73
-1.87
0.93
4.10	
0.01
2.44
1.20
1.26	
2.05
-0.53
3.58
2.73	
1.18
0.97
0.77
-0.56	
-3.15
-0.88
-7.91
-14.13	
0.64
12.15
10.94
4.20	
3.83
-2.27
5.53
3.42	
2.62
0.93
-5.86
4.07	
5.35
-0.53
4.31
1.11	
3.51
-1.27
3.03
3.92	
2.38
2.98
-0.11
2.73	
2.60
-1.12
-2.54
1.50	
0.79
1.68
2.25
-0.19	
2.43
2.01
2.42];

% convert from percent to multiplier and make into a row vector
taa2 = (1 + pacax / 100)';
taa2_returns = cumprod(taa2);

% plot on top of the paths plot
fig_paths_taa = figure;
axes_fig_paths_taa = axes('Parent',fig_paths_taa);
hold(axes_fig_paths_taa,'on');
box(axes_fig_paths_taa,'on');
set(axes_fig_paths_taa,'FontSize',16,'FontWeight','bold', ...
    'YMinorTick','on','YScale','log');

semilogy(time, btp, time, wtp,'LineWidth',3, 'Color',[1 0 0],...
    'Parent',axes_fig_paths_taa);

semilogy(time, mtp, ...
    'LineWidth',0.5, 'Color',[0.75 0.75 0.75],'Parent',axes_fig_paths_taa)

semilogy(time, fixed6040, ...
    'LineWidth',3, 'Color',[0 0 0],'Parent',axes_fig_paths_taa)

semilogy(time, taa1_returns, ...
    'LineWidth',3, 'Color','yellow','Parent',axes_fig_paths_taa)

semilogy(time, taa2_returns, ...
    'LineWidth',3, 'Color','yellow','Parent',axes_fig_paths_taa)

xlabel('year');
ylabel('cummulative return');

%-------------------------------------------------------------------
%                     GNU GENERAL PUBLIC LICENSE
%                        Version 3, 29 June 2007
% 
%  Copyright (C) 2007 Free Software Foundation, Inc. <https://fsf.org/>
%  Everyone is permitted to copy and distribute verbatim copies
%  of this license document, but changing it is not allowed.
% 
%                             Preamble
% 
%   The GNU General Public License is a free, copyleft license for
% software and other kinds of works.
% 
%   The licenses for most software and other practical works are designed
% to take away your freedom to share and change the works.  By contrast,
% the GNU General Public License is intended to guarantee your freedom to
% share and change all versions of a program--to make sure it remains free
% software for all its users.  We, the Free Software Foundation, use the
% GNU General Public License for most of our software; it applies also to
% any other work released this way by its authors.  You can apply it to
% your programs, too.
% 
%   When we speak of free software, we are referring to freedom, not
% price.  Our General Public Licenses are designed to make sure that you
% have the freedom to distribute copies of free software (and charge for
% them if you wish), that you receive source code or can get it if you
% want it, that you can change the software or use pieces of it in new
% free programs, and that you know you can do these things.
% 
%   To protect your rights, we need to prevent others from denying you
% these rights or asking you to surrender the rights.  Therefore, you have
% certain responsibilities if you distribute copies of the software, or if
% you modify it: responsibilities to respect the freedom of others.
% 
%   For example, if you distribute copies of such a program, whether
% gratis or for a fee, you must pass on to the recipients the same
% freedoms that you received.  You must make sure that they, too, receive
% or can get the source code.  And you must show them these terms so they
% know their rights.
% 
%   Developers that use the GNU GPL protect your rights with two steps:
% (1) assert copyright on the software, and (2) offer you this License
% giving you legal permission to copy, distribute and/or modify it.
% 
%   For the developers' and authors' protection, the GPL clearly explains
% that there is no warranty for this free software.  For both users' and
% authors' sake, the GPL requires that modified versions be marked as
% changed, so that their problems will not be attributed erroneously to
% authors of previous versions.
% 
%   Some devices are designed to deny users access to install or run
% modified versions of the software inside them, although the manufacturer
% can do so.  This is fundamentally incompatible with the aim of
% protecting users' freedom to change the software.  The systematic
% pattern of such abuse occurs in the area of products for individuals to
% use, which is precisely where it is most unacceptable.  Therefore, we
% have designed this version of the GPL to prohibit the practice for those
% products.  If such problems arise substantially in other domains, we
% stand ready to extend this provision to those domains in future versions
% of the GPL, as needed to protect the freedom of users.
% 
%   Finally, every program is threatened constantly by software patents.
% States should not allow patents to restrict development and use of
% software on general-purpose computers, but in those that do, we wish to
% avoid the special danger that patents applied to a free program could
% make it effectively proprietary.  To prevent this, the GPL assures that
% patents cannot be used to render the program non-free.
% 
%   The precise terms and conditions for copying, distribution and
% modification follow.
% 
%                        TERMS AND CONDITIONS
% 
%   0. Definitions.
% 
%   "This License" refers to version 3 of the GNU General Public License.
% 
%   "Copyright" also means copyright-like laws that apply to other kinds of
% works, such as semiconductor masks.
% 
%   "The Program" refers to any copyrightable work licensed under this
% License.  Each licensee is addressed as "you".  "Licensees" and
% "recipients" may be individuals or organizations.
% 
%   To "modify" a work means to copy from or adapt all or part of the work
% in a fashion requiring copyright permission, other than the making of an
% exact copy.  The resulting work is called a "modified version" of the
% earlier work or a work "based on" the earlier work.
% 
%   A "covered work" means either the unmodified Program or a work based
% on the Program.
% 
%   To "propagate" a work means to do anything with it that, without
% permission, would make you directly or secondarily liable for
% infringement under applicable copyright law, except executing it on a
% computer or modifying a private copy.  Propagation includes copying,
% distribution (with or without modification), making available to the
% public, and in some countries other activities as well.
% 
%   To "convey" a work means any kind of propagation that enables other
% parties to make or receive copies.  Mere interaction with a user through
% a computer network, with no transfer of a copy, is not conveying.
% 
%   An interactive user interface displays "Appropriate Legal Notices"
% to the extent that it includes a convenient and prominently visible
% feature that (1) displays an appropriate copyright notice, and (2)
% tells the user that there is no warranty for the work (except to the
% extent that warranties are provided), that licensees may convey the
% work under this License, and how to view a copy of this License.  If
% the interface presents a list of user commands or options, such as a
% menu, a prominent item in the list meets this criterion.
% 
%   1. Source Code.
% 
%   The "source code" for a work means the preferred form of the work
% for making modifications to it.  "Object code" means any non-source
% form of a work.
% 
%   A "Standard Interface" means an interface that either is an official
% standard defined by a recognized standards body, or, in the case of
% interfaces specified for a particular programming language, one that
% is widely used among developers working in that language.
% 
%   The "System Libraries" of an executable work include anything, other
% than the work as a whole, that (a) is included in the normal form of
% packaging a Major Component, but which is not part of that Major
% Component, and (b) serves only to enable use of the work with that
% Major Component, or to implement a Standard Interface for which an
% implementation is available to the public in source code form.  A
% "Major Component", in this context, means a major essential component
% (kernel, window system, and so on) of the specific operating system
% (if any) on which the executable work runs, or a compiler used to
% produce the work, or an object code interpreter used to run it.
% 
%   The "Corresponding Source" for a work in object code form means all
% the source code needed to generate, install, and (for an executable
% work) run the object code and to modify the work, including scripts to
% control those activities.  However, it does not include the work's
% System Libraries, or general-purpose tools or generally available free
% programs which are used unmodified in performing those activities but
% which are not part of the work.  For example, Corresponding Source
% includes interface definition files associated with source files for
% the work, and the source code for shared libraries and dynamically
% linked subprograms that the work is specifically designed to require,
% such as by intimate data communication or control flow between those
% subprograms and other parts of the work.
% 
%   The Corresponding Source need not include anything that users
% can regenerate automatically from other parts of the Corresponding
% Source.
% 
%   The Corresponding Source for a work in source code form is that
% same work.
% 
%   2. Basic Permissions.
% 
%   All rights granted under this License are granted for the term of
% copyright on the Program, and are irrevocable provided the stated
% conditions are met.  This License explicitly affirms your unlimited
% permission to run the unmodified Program.  The output from running a
% covered work is covered by this License only if the output, given its
% content, constitutes a covered work.  This License acknowledges your
% rights of fair use or other equivalent, as provided by copyright law.
% 
%   You may make, run and propagate covered works that you do not
% convey, without conditions so long as your license otherwise remains
% in force.  You may convey covered works to others for the sole purpose
% of having them make modifications exclusively for you, or provide you
% with facilities for running those works, provided that you comply with
% the terms of this License in conveying all material for which you do
% not control copyright.  Those thus making or running the covered works
% for you must do so exclusively on your behalf, under your direction
% and control, on terms that prohibit them from making any copies of
% your copyrighted material outside their relationship with you.
% 
%   Conveying under any other circumstances is permitted solely under
% the conditions stated below.  Sublicensing is not allowed; section 10
% makes it unnecessary.
% 
%   3. Protecting Users' Legal Rights From Anti-Circumvention Law.
% 
%   No covered work shall be deemed part of an effective technological
% measure under any applicable law fulfilling obligations under article
% 11 of the WIPO copyright treaty adopted on 20 December 1996, or
% similar laws prohibiting or restricting circumvention of such
% measures.
% 
%   When you convey a covered work, you waive any legal power to forbid
% circumvention of technological measures to the extent such circumvention
% is effected by exercising rights under this License with respect to
% the covered work, and you disclaim any intention to limit operation or
% modification of the work as a means of enforcing, against the work's
% users, your or third parties' legal rights to forbid circumvention of
% technological measures.
% 
%   4. Conveying Verbatim Copies.
% 
%   You may convey verbatim copies of the Program's source code as you
% receive it, in any medium, provided that you conspicuously and
% appropriately publish on each copy an appropriate copyright notice;
% keep intact all notices stating that this License and any
% non-permissive terms added in accord with section 7 apply to the code;
% keep intact all notices of the absence of any warranty; and give all
% recipients a copy of this License along with the Program.
% 
%   You may charge any price or no price for each copy that you convey,
% and you may offer support or warranty protection for a fee.
% 
%   5. Conveying Modified Source Versions.
% 
%   You may convey a work based on the Program, or the modifications to
% produce it from the Program, in the form of source code under the
% terms of section 4, provided that you also meet all of these conditions:
% 
%     a) The work must carry prominent notices stating that you modified
%     it, and giving a relevant date.
% 
%     b) The work must carry prominent notices stating that it is
%     released under this License and any conditions added under section
%     7.  This requirement modifies the requirement in section 4 to
%     "keep intact all notices".
% 
%     c) You must license the entire work, as a whole, under this
%     License to anyone who comes into possession of a copy.  This
%     License will therefore apply, along with any applicable section 7
%     additional terms, to the whole of the work, and all its parts,
%     regardless of how they are packaged.  This License gives no
%     permission to license the work in any other way, but it does not
%     invalidate such permission if you have separately received it.
% 
%     d) If the work has interactive user interfaces, each must display
%     Appropriate Legal Notices; however, if the Program has interactive
%     interfaces that do not display Appropriate Legal Notices, your
%     work need not make them do so.
% 
%   A compilation of a covered work with other separate and independent
% works, which are not by their nature extensions of the covered work,
% and which are not combined with it such as to form a larger program,
% in or on a volume of a storage or distribution medium, is called an
% "aggregate" if the compilation and its resulting copyright are not
% used to limit the access or legal rights of the compilation's users
% beyond what the individual works permit.  Inclusion of a covered work
% in an aggregate does not cause this License to apply to the other
% parts of the aggregate.
% 
%   6. Conveying Non-Source Forms.
% 
%   You may convey a covered work in object code form under the terms
% of sections 4 and 5, provided that you also convey the
% machine-readable Corresponding Source under the terms of this License,
% in one of these ways:
% 
%     a) Convey the object code in, or embodied in, a physical product
%     (including a physical distribution medium), accompanied by the
%     Corresponding Source fixed on a durable physical medium
%     customarily used for software interchange.
% 
%     b) Convey the object code in, or embodied in, a physical product
%     (including a physical distribution medium), accompanied by a
%     written offer, valid for at least three years and valid for as
%     long as you offer spare parts or customer support for that product
%     model, to give anyone who possesses the object code either (1) a
%     copy of the Corresponding Source for all the software in the
%     product that is covered by this License, on a durable physical
%     medium customarily used for software interchange, for a price no
%     more than your reasonable cost of physically performing this
%     conveying of source, or (2) access to copy the
%     Corresponding Source from a network server at no charge.
% 
%     c) Convey individual copies of the object code with a copy of the
%     written offer to provide the Corresponding Source.  This
%     alternative is allowed only occasionally and noncommercially, and
%     only if you received the object code with such an offer, in accord
%     with subsection 6b.
% 
%     d) Convey the object code by offering access from a designated
%     place (gratis or for a charge), and offer equivalent access to the
%     Corresponding Source in the same way through the same place at no
%     further charge.  You need not require recipients to copy the
%     Corresponding Source along with the object code.  If the place to
%     copy the object code is a network server, the Corresponding Source
%     may be on a different server (operated by you or a third party)
%     that supports equivalent copying facilities, provided you maintain
%     clear directions next to the object code saying where to find the
%     Corresponding Source.  Regardless of what server hosts the
%     Corresponding Source, you remain obligated to ensure that it is
%     available for as long as needed to satisfy these requirements.
% 
%     e) Convey the object code using peer-to-peer transmission, provided
%     you inform other peers where the object code and Corresponding
%     Source of the work are being offered to the general public at no
%     charge under subsection 6d.
% 
%   A separable portion of the object code, whose source code is excluded
% from the Corresponding Source as a System Library, need not be
% included in conveying the object code work.
% 
%   A "User Product" is either (1) a "consumer product", which means any
% tangible personal property which is normally used for personal, family,
% or household purposes, or (2) anything designed or sold for incorporation
% into a dwelling.  In determining whether a product is a consumer product,
% doubtful cases shall be resolved in favor of coverage.  For a particular
% product received by a particular user, "normally used" refers to a
% typical or common use of that class of product, regardless of the status
% of the particular user or of the way in which the particular user
% actually uses, or expects or is expected to use, the product.  A product
% is a consumer product regardless of whether the product has substantial
% commercial, industrial or non-consumer uses, unless such uses represent
% the only significant mode of use of the product.
% 
%   "Installation Information" for a User Product means any methods,
% procedures, authorization keys, or other information required to install
% and execute modified versions of a covered work in that User Product from
% a modified version of its Corresponding Source.  The information must
% suffice to ensure that the continued functioning of the modified object
% code is in no case prevented or interfered with solely because
% modification has been made.
% 
%   If you convey an object code work under this section in, or with, or
% specifically for use in, a User Product, and the conveying occurs as
% part of a transaction in which the right of possession and use of the
% User Product is transferred to the recipient in perpetuity or for a
% fixed term (regardless of how the transaction is characterized), the
% Corresponding Source conveyed under this section must be accompanied
% by the Installation Information.  But this requirement does not apply
% if neither you nor any third party retains the ability to install
% modified object code on the User Product (for example, the work has
% been installed in ROM).
% 
%   The requirement to provide Installation Information does not include a
% requirement to continue to provide support service, warranty, or updates
% for a work that has been modified or installed by the recipient, or for
% the User Product in which it has been modified or installed.  Access to a
% network may be denied when the modification itself materially and
% adversely affects the operation of the network or violates the rules and
% protocols for communication across the network.
% 
%   Corresponding Source conveyed, and Installation Information provided,
% in accord with this section must be in a format that is publicly
% documented (and with an implementation available to the public in
% source code form), and must require no special password or key for
% unpacking, reading or copying.
% 
%   7. Additional Terms.
% 
%   "Additional permissions" are terms that supplement the terms of this
% License by making exceptions from one or more of its conditions.
% Additional permissions that are applicable to the entire Program shall
% be treated as though they were included in this License, to the extent
% that they are valid under applicable law.  If additional permissions
% apply only to part of the Program, that part may be used separately
% under those permissions, but the entire Program remains governed by
% this License without regard to the additional permissions.
% 
%   When you convey a copy of a covered work, you may at your option
% remove any additional permissions from that copy, or from any part of
% it.  (Additional permissions may be written to require their own
% removal in certain cases when you modify the work.)  You may place
% additional permissions on material, added by you to a covered work,
% for which you have or can give appropriate copyright permission.
% 
%   Notwithstanding any other provision of this License, for material you
% add to a covered work, you may (if authorized by the copyright holders of
% that material) supplement the terms of this License with terms:
% 
%     a) Disclaiming warranty or limiting liability differently from the
%     terms of sections 15 and 16 of this License; or
% 
%     b) Requiring preservation of specified reasonable legal notices or
%     author attributions in that material or in the Appropriate Legal
%     Notices displayed by works containing it; or
% 
%     c) Prohibiting misrepresentation of the origin of that material, or
%     requiring that modified versions of such material be marked in
%     reasonable ways as different from the original version; or
% 
%     d) Limiting the use for publicity purposes of names of licensors or
%     authors of the material; or
% 
%     e) Declining to grant rights under trademark law for use of some
%     trade names, trademarks, or service marks; or
% 
%     f) Requiring indemnification of licensors and authors of that
%     material by anyone who conveys the material (or modified versions of
%     it) with contractual assumptions of liability to the recipient, for
%     any liability that these contractual assumptions directly impose on
%     those licensors and authors.
% 
%   All other non-permissive additional terms are considered "further
% restrictions" within the meaning of section 10.  If the Program as you
% received it, or any part of it, contains a notice stating that it is
% governed by this License along with a term that is a further
% restriction, you may remove that term.  If a license document contains
% a further restriction but permits relicensing or conveying under this
% License, you may add to a covered work material governed by the terms
% of that license document, provided that the further restriction does
% not survive such relicensing or conveying.
% 
%   If you add terms to a covered work in accord with this section, you
% must place, in the relevant source files, a statement of the
% additional terms that apply to those files, or a notice indicating
% where to find the applicable terms.
% 
%   Additional terms, permissive or non-permissive, may be stated in the
% form of a separately written license, or stated as exceptions;
% the above requirements apply either way.
% 
%   8. Termination.
% 
%   You may not propagate or modify a covered work except as expressly
% provided under this License.  Any attempt otherwise to propagate or
% modify it is void, and will automatically terminate your rights under
% this License (including any patent licenses granted under the third
% paragraph of section 11).
% 
%   However, if you cease all violation of this License, then your
% license from a particular copyright holder is reinstated (a)
% provisionally, unless and until the copyright holder explicitly and
% finally terminates your license, and (b) permanently, if the copyright
% holder fails to notify you of the violation by some reasonable means
% prior to 60 days after the cessation.
% 
%   Moreover, your license from a particular copyright holder is
% reinstated permanently if the copyright holder notifies you of the
% violation by some reasonable means, this is the first time you have
% received notice of violation of this License (for any work) from that
% copyright holder, and you cure the violation prior to 30 days after
% your receipt of the notice.
% 
%   Termination of your rights under this section does not terminate the
% licenses of parties who have received copies or rights from you under
% this License.  If your rights have been terminated and not permanently
% reinstated, you do not qualify to receive new licenses for the same
% material under section 10.
% 
%   9. Acceptance Not Required for Having Copies.
% 
%   You are not required to accept this License in order to receive or
% run a copy of the Program.  Ancillary propagation of a covered work
% occurring solely as a consequence of using peer-to-peer transmission
% to receive a copy likewise does not require acceptance.  However,
% nothing other than this License grants you permission to propagate or
% modify any covered work.  These actions infringe copyright if you do
% not accept this License.  Therefore, by modifying or propagating a
% covered work, you indicate your acceptance of this License to do so.
% 
%   10. Automatic Licensing of Downstream Recipients.
% 
%   Each time you convey a covered work, the recipient automatically
% receives a license from the original licensors, to run, modify and
% propagate that work, subject to this License.  You are not responsible
% for enforcing compliance by third parties with this License.
% 
%   An "entity transaction" is a transaction transferring control of an
% organization, or substantially all assets of one, or subdividing an
% organization, or merging organizations.  If propagation of a covered
% work results from an entity transaction, each party to that
% transaction who receives a copy of the work also receives whatever
% licenses to the work the party's predecessor in interest had or could
% give under the previous paragraph, plus a right to possession of the
% Corresponding Source of the work from the predecessor in interest, if
% the predecessor has it or can get it with reasonable efforts.
% 
%   You may not impose any further restrictions on the exercise of the
% rights granted or affirmed under this License.  For example, you may
% not impose a license fee, royalty, or other charge for exercise of
% rights granted under this License, and you may not initiate litigation
% (including a cross-claim or counterclaim in a lawsuit) alleging that
% any patent claim is infringed by making, using, selling, offering for
% sale, or importing the Program or any portion of it.
% 
%   11. Patents.
% 
%   A "contributor" is a copyright holder who authorizes use under this
% License of the Program or a work on which the Program is based.  The
% work thus licensed is called the contributor's "contributor version".
% 
%   A contributor's "essential patent claims" are all patent claims
% owned or controlled by the contributor, whether already acquired or
% hereafter acquired, that would be infringed by some manner, permitted
% by this License, of making, using, or selling its contributor version,
% but do not include claims that would be infringed only as a
% consequence of further modification of the contributor version.  For
% purposes of this definition, "control" includes the right to grant
% patent sublicenses in a manner consistent with the requirements of
% this License.
% 
%   Each contributor grants you a non-exclusive, worldwide, royalty-free
% patent license under the contributor's essential patent claims, to
% make, use, sell, offer for sale, import and otherwise run, modify and
% propagate the contents of its contributor version.
% 
%   In the following three paragraphs, a "patent license" is any express
% agreement or commitment, however denominated, not to enforce a patent
% (such as an express permission to practice a patent or covenant not to
% sue for patent infringement).  To "grant" such a patent license to a
% party means to make such an agreement or commitment not to enforce a
% patent against the party.
% 
%   If you convey a covered work, knowingly relying on a patent license,
% and the Corresponding Source of the work is not available for anyone
% to copy, free of charge and under the terms of this License, through a
% publicly available network server or other readily accessible means,
% then you must either (1) cause the Corresponding Source to be so
% available, or (2) arrange to deprive yourself of the benefit of the
% patent license for this particular work, or (3) arrange, in a manner
% consistent with the requirements of this License, to extend the patent
% license to downstream recipients.  "Knowingly relying" means you have
% actual knowledge that, but for the patent license, your conveying the
% covered work in a country, or your recipient's use of the covered work
% in a country, would infringe one or more identifiable patents in that
% country that you have reason to believe are valid.
% 
%   If, pursuant to or in connection with a single transaction or
% arrangement, you convey, or propagate by procuring conveyance of, a
% covered work, and grant a patent license to some of the parties
% receiving the covered work authorizing them to use, propagate, modify
% or convey a specific copy of the covered work, then the patent license
% you grant is automatically extended to all recipients of the covered
% work and works based on it.
% 
%   A patent license is "discriminatory" if it does not include within
% the scope of its coverage, prohibits the exercise of, or is
% conditioned on the non-exercise of one or more of the rights that are
% specifically granted under this License.  You may not convey a covered
% work if you are a party to an arrangement with a third party that is
% in the business of distributing software, under which you make payment
% to the third party based on the extent of your activity of conveying
% the work, and under which the third party grants, to any of the
% parties who would receive the covered work from you, a discriminatory
% patent license (a) in connection with copies of the covered work
% conveyed by you (or copies made from those copies), or (b) primarily
% for and in connection with specific products or compilations that
% contain the covered work, unless you entered into that arrangement,
% or that patent license was granted, prior to 28 March 2007.
% 
%   Nothing in this License shall be construed as excluding or limiting
% any implied license or other defenses to infringement that may
% otherwise be available to you under applicable patent law.
% 
%   12. No Surrender of Others' Freedom.
% 
%   If conditions are imposed on you (whether by court order, agreement or
% otherwise) that contradict the conditions of this License, they do not
% excuse you from the conditions of this License.  If you cannot convey a
% covered work so as to satisfy simultaneously your obligations under this
% License and any other pertinent obligations, then as a consequence you may
% not convey it at all.  For example, if you agree to terms that obligate you
% to collect a royalty for further conveying from those to whom you convey
% the Program, the only way you could satisfy both those terms and this
% License would be to refrain entirely from conveying the Program.
% 
%   13. Use with the GNU Affero General Public License.
% 
%   Notwithstanding any other provision of this License, you have
% permission to link or combine any covered work with a work licensed
% under version 3 of the GNU Affero General Public License into a single
% combined work, and to convey the resulting work.  The terms of this
% License will continue to apply to the part which is the covered work,
% but the special requirements of the GNU Affero General Public License,
% section 13, concerning interaction through a network will apply to the
% combination as such.
% 
%   14. Revised Versions of this License.
% 
%   The Free Software Foundation may publish revised and/or new versions of
% the GNU General Public License from time to time.  Such new versions will
% be similar in spirit to the present version, but may differ in detail to
% address new problems or concerns.
% 
%   Each version is given a distinguishing version number.  If the
% Program specifies that a certain numbered version of the GNU General
% Public License "or any later version" applies to it, you have the
% option of following the terms and conditions either of that numbered
% version or of any later version published by the Free Software
% Foundation.  If the Program does not specify a version number of the
% GNU General Public License, you may choose any version ever published
% by the Free Software Foundation.
% 
%   If the Program specifies that a proxy can decide which future
% versions of the GNU General Public License can be used, that proxy's
% public statement of acceptance of a version permanently authorizes you
% to choose that version for the Program.
% 
%   Later license versions may give you additional or different
% permissions.  However, no additional obligations are imposed on any
% author or copyright holder as a result of your choosing to follow a
% later version.
% 
%   15. Disclaimer of Warranty.
% 
%   THERE IS NO WARRANTY FOR THE PROGRAM, TO THE EXTENT PERMITTED BY
% APPLICABLE LAW.  EXCEPT WHEN OTHERWISE STATED IN WRITING THE COPYRIGHT
% HOLDERS AND/OR OTHER PARTIES PROVIDE THE PROGRAM "AS IS" WITHOUT WARRANTY
% OF ANY KIND, EITHER EXPRESSED OR IMPLIED, INCLUDING, BUT NOT LIMITED TO,
% THE IMPLIED WARRANTIES OF MERCHANTABILITY AND FITNESS FOR A PARTICULAR
% PURPOSE.  THE ENTIRE RISK AS TO THE QUALITY AND PERFORMANCE OF THE PROGRAM
% IS WITH YOU.  SHOULD THE PROGRAM PROVE DEFECTIVE, YOU ASSUME THE COST OF
% ALL NECESSARY SERVICING, REPAIR OR CORRECTION.
% 
%   16. Limitation of Liability.
% 
%   IN NO EVENT UNLESS REQUIRED BY APPLICABLE LAW OR AGREED TO IN WRITING
% WILL ANY COPYRIGHT HOLDER, OR ANY OTHER PARTY WHO MODIFIES AND/OR CONVEYS
% THE PROGRAM AS PERMITTED ABOVE, BE LIABLE TO YOU FOR DAMAGES, INCLUDING ANY
% GENERAL, SPECIAL, INCIDENTAL OR CONSEQUENTIAL DAMAGES ARISING OUT OF THE
% USE OR INABILITY TO USE THE PROGRAM (INCLUDING BUT NOT LIMITED TO LOSS OF
% DATA OR DATA BEING RENDERED INACCURATE OR LOSSES SUSTAINED BY YOU OR THIRD
% PARTIES OR A FAILURE OF THE PROGRAM TO OPERATE WITH ANY OTHER PROGRAMS),
% EVEN IF SUCH HOLDER OR OTHER PARTY HAS BEEN ADVISED OF THE POSSIBILITY OF
% SUCH DAMAGES.
% 
%   17. Interpretation of Sections 15 and 16.
% 
%   If the disclaimer of warranty and limitation of liability provided
% above cannot be given local legal effect according to their terms,
% reviewing courts shall apply local law that most closely approximates
% an absolute waiver of all civil liability in connection with the
% Program, unless a warranty or assumption of liability accompanies a
% copy of the Program in return for a fee.
% 
%                      END OF TERMS AND CONDITIONS
% 
%             How to Apply These Terms to Your New Programs
% 
%   If you develop a new program, and you want it to be of the greatest
% possible use to the public, the best way to achieve this is to make it
% free software which everyone can redistribute and change under these terms.
% 
%   To do so, attach the following notices to the program.  It is safest
% to attach them to the start of each source file to most effectively
% state the exclusion of warranty; and each file should have at least
% the "copyright" line and a pointer to where the full notice is found.
% 
%     <one line to give the program's name and a brief idea of what it does.>
%     Copyright (C) <year>  <name of author>
% 
%     This program is free software: you can redistribute it and/or modify
%     it under the terms of the GNU General Public License as published by
%     the Free Software Foundation, either version 3 of the License, or
%     (at your option) any later version.
% 
%     This program is distributed in the hope that it will be useful,
%     but WITHOUT ANY WARRANTY; without even the implied warranty of
%     MERCHANTABILITY or FITNESS FOR A PARTICULAR PURPOSE.  See the
%     GNU General Public License for more details.
% 
%     You should have received a copy of the GNU General Public License
%     along with this program.  If not, see <https://www.gnu.org/licenses/>.
% 
% Also add information on how to contact you by electronic and paper mail.
% 
%   If the program does terminal interaction, make it output a short
% notice like this when it starts in an interactive mode:
% 
%     <program>  Copyright (C) <year>  <name of author>
%     This program comes with ABSOLUTELY NO WARRANTY; for details type `show w'.
%     This is free software, and you are welcome to redistribute it
%     under certain conditions; type `show c' for details.
% 
% The hypothetical commands `show w' and `show c' should show the appropriate
% parts of the General Public License.  Of course, your program's commands
% might be different; for a GUI interface, you would use an "about box".
% 
%   You should also get your employer (if you work as a programmer) or school,
% if any, to sign a "copyright disclaimer" for the program, if necessary.
% For more information on this, and how to apply and follow the GNU GPL, see
% <https://www.gnu.org/licenses/>.
% 
%   The GNU General Public License does not permit incorporating your program
% into proprietary programs.  If your program is a subroutine library, you
% may consider it more useful to permit linking proprietary applications with
% the library.  If this is what you want to do, use the GNU Lesser General
% Public License instead of this License.  But first, please read
% <https://www.gnu.org/licenses/why-not-lgpl.html>.
